# Supplementary material for: Enhancer hijacking at the ARHGAP36 locus is associated with connective tissue to bone transformation
Source: Nat Commun. 2023 Apr 11;14:2034. doi: 10.1038/s41467-023-37585-8 (PMC10090176; doi:10.1038/s41467-023-37585-8)
Supplement: Supplementary file 4 — Source Data [file 41467_2023_37585_MOESM4_ESM.xlsx]

## Sheet: Figure 5a
Figure 5a. Luciferase reporter assay
samples	replicate	status	stimulus	concentration (nM)	cell type	RLU value
s1	r1	ARHGAP36	TGFβ1	0	NIH/3T3	0.497234
s1	r2	ARHGAP36	TGFβ1	0	NIH/3T3	0.173243
s1	r3	ARHGAP36	TGFβ1	0	NIH/3T3	0.181876
s1	r4	ARHGAP36	TGFβ1	0	NIH/3T3	0.171851
s1	r1	Igsf1	TGFβ1	0	NIH/3T3	0.330505
s1	r2	Igsf1	TGFβ1	0	NIH/3T3	0.837308
s1	r3	Igsf1	TGFβ1	0	NIH/3T3	0.78181
s1	r4	Igsf1	TGFβ1	0	NIH/3T3	0.0869391
s1	r1	Control	TGFβ1	0	NIH/3T3	1
s1	r2	Control	TGFβ1	0	NIH/3T3	1
s1	r3	Control	TGFβ1	0	NIH/3T3	1
s1	r4	Control	TGFβ1	0	NIH/3T3	1
s1	r1	ARHGAP36	TGFβ1	0.1	NIH/3T3	2.5353
s1	r2	ARHGAP36	TGFβ1	0.1	NIH/3T3	2.14252
s1	r3	ARHGAP36	TGFβ1	0.1	NIH/3T3	1.03603
s1	r4	ARHGAP36	TGFβ1	0.1	NIH/3T3	3.55779
s1	r1	Igsf1	TGFβ1	0.1	NIH/3T3	3.09931
s1	r2	Igsf1	TGFβ1	0.1	NIH/3T3	4.17464
s1	r3	Igsf1	TGFβ1	0.1	NIH/3T3	2.96311
s1	r4	Igsf1	TGFβ1	0.1	NIH/3T3	1.53628
s1	r1	Control	TGFβ1	0.1	NIH/3T3	4.32872
s1	r2	Control	TGFβ1	0.1	NIH/3T3	5.22657
s1	r3	Control	TGFβ1	0.1	NIH/3T3	2.09119
s1	r4	Control	TGFβ1	0.1	NIH/3T3	6.47906
s1	r1	ARHGAP36	TGFβ1	0.2	NIH/3T3	2.94382
s1	r2	ARHGAP36	TGFβ1	0.2	NIH/3T3	3.1946
s1	r3	ARHGAP36	TGFβ1	0.2	NIH/3T3	1.94294
s1	r4	ARHGAP36	TGFβ1	0.2	NIH/3T3	NA
s1	r1	Igsf1	TGFβ1	0.2	NIH/3T3	3.46827
s1	r2	Igsf1	TGFβ1	0.2	NIH/3T3	5.54142
s1	r3	Igsf1	TGFβ1	0.2	NIH/3T3	3.99185
s1	r4	Igsf1	TGFβ1	0.2	NIH/3T3	NA
s1	r1	Control	TGFβ1	0.2	NIH/3T3	5.58999
s1	r2	Control	TGFβ1	0.2	NIH/3T3	6.97526
s1	r3	Control	TGFβ1	0.2	NIH/3T3	3.11068
s1	r4	Control	TGFβ1	0.2	NIH/3T3	NA
s1	r1	ARHGAP36	TGFβ1	0	C2C12	0.84062
s1	r2	ARHGAP36	TGFβ1	0	C2C12	0.843812
s1	r3	ARHGAP36	TGFβ1	0	C2C12	0.732165
s1	r4	ARHGAP36	TGFβ1	0	C2C12	1.59174
s1	r5	ARHGAP36	TGFβ1	0	C2C12	1.44931
s1	r1	Igsf1	TGFβ1	0	C2C12	0.71509
s1	r2	Igsf1	TGFβ1	0	C2C12	1.01417
s1	r3	Igsf1	TGFβ1	0	C2C12	1.37177
s1	r4	Igsf1	TGFβ1	0	C2C12	0.976682
s1	r5	Igsf1	TGFβ1	0	C2C12	0.286609
s1	r1	Control	TGFβ1	0	C2C12	1
s1	r2	Control	TGFβ1	0	C2C12	1
s1	r3	Control	TGFβ1	0	C2C12	1
s1	r4	Control	TGFβ1	0	C2C12	1
s1	r5	Control	TGFβ1	0	C2C12	1
s1	r1	ARHGAP36	TGFβ1	0.1	C2C12	3.24111
s1	r2	ARHGAP36	TGFβ1	0.1	C2C12	1.17665
s1	r3	ARHGAP36	TGFβ1	0.1	C2C12	1.04729
s1	r4	ARHGAP36	TGFβ1	0.1	C2C12	5.38597
s1	r5	ARHGAP36	TGFβ1	0.1	C2C12	1.11302
s1	r1	Igsf1	TGFβ1	0.1	C2C12	1.97949
s1	r2	Igsf1	TGFβ1	0.1	C2C12	1.87482
s1	r3	Igsf1	TGFβ1	0.1	C2C12	2.65547
s1	r4	Igsf1	TGFβ1	0.1	C2C12	3.66545
s1	r5	Igsf1	TGFβ1	0.1	C2C12	1.79595
s1	r1	Control	TGFβ1	0.1	C2C12	7.27171
s1	r2	Control	TGFβ1	0.1	C2C12	13.9333
s1	r3	Control	TGFβ1	0.1	C2C12	2.69262
s1	r4	Control	TGFβ1	0.1	C2C12	8.73292
s1	r5	Control	TGFβ1	0.1	C2C12	4.28413
s1	r1	ARHGAP36	TGFβ1	0.2	C2C12	5.78704
s1	r2	ARHGAP36	TGFβ1	0.2	C2C12	0.769246
s1	r3	ARHGAP36	TGFβ1	0.2	C2C12	1.40336
s1	r4	ARHGAP36	TGFβ1	0.2	C2C12	8.10956
s1	r5	ARHGAP36	TGFβ1	0.2	C2C12	NA
s1	r1	Igsf1	TGFβ1	0.2	C2C12	2.28201
s1	r2	Igsf1	TGFβ1	0.2	C2C12	1.66473
s1	r3	Igsf1	TGFβ1	0.2	C2C12	2.55806
s1	r4	Igsf1	TGFβ1	0.2	C2C12	4.19638
s1	r5	Igsf1	TGFβ1	0.2	C2C12	NA
s1	r1	Control	TGFβ1	0.2	C2C12	11.223
s1	r2	Control	TGFβ1	0.2	C2C12	24.7197
s1	r3	Control	TGFβ1	0.2	C2C12	4.33186
s1	r4	Control	TGFβ1	0.2	C2C12	13.6506
s1	r5	Control	TGFβ1	0.2	C2C12	NA

## Sheet: Figure 5c
Figure 5c. Western blot
time (min)	samples	replicate	status	stimulus	protein	cell type	value
0	s1	r1	proband	TGFβ1	pSMAD3/GAPDH	fibroblast	1
0	s1	r2	proband	TGFβ1	pSMAD3/GAPDH	fibroblast	1
0	s1	r3	proband	TGFβ1	pSMAD3/GAPDH	fibroblast	1
0	s1	r4	proband	TGFβ1	pSMAD3/GAPDH	fibroblast	1
0	s1	r5	proband	TGFβ1	pSMAD3/GAPDH	fibroblast	1
0	s1	r6	proband	TGFβ1	pSMAD3/GAPDH	fibroblast	1
0	s2	r1	CT	TGFβ1	pSMAD3/GAPDH	fibroblast	1.61023
0	s2	r2	CT	TGFβ1	pSMAD3/GAPDH	fibroblast	0.569042
0	s2	r3	CT	TGFβ1	pSMAD3/GAPDH	fibroblast	2.577
0	s2	r4	CT	TGFβ1	pSMAD3/GAPDH	fibroblast	0.712042
0	s2	r5	CT	TGFβ1	pSMAD3/GAPDH	fibroblast	2.23099
0	s2	r6	CT	TGFβ1	pSMAD3/GAPDH	fibroblast	NA
0	s3	r1	CT	TGFβ1	pSMAD3/GAPDH	fibroblast	0.27788
0	s3	r2	CT	TGFβ1	pSMAD3/GAPDH	fibroblast	0.202962
0	s3	r3	CT	TGFβ1	pSMAD3/GAPDH	fibroblast	2.15412
0	s3	r4	CT	TGFβ1	pSMAD3/GAPDH	fibroblast	0.834631
0	s3	r5	CT	TGFβ1	pSMAD3/GAPDH	fibroblast	1.4738
0	s3	r6	CT	TGFβ1	pSMAD3/GAPDH	fibroblast	NA
0	s4	r1	CT	TGFβ1	pSMAD3/GAPDH	fibroblast	1.5752
0	s4	r2	CT	TGFβ1	pSMAD3/GAPDH	fibroblast	1.32087
0	s4	r3	CT	TGFβ1	pSMAD3/GAPDH	fibroblast	1.21106
0	s4	r4	CT	TGFβ1	pSMAD3/GAPDH	fibroblast	0.689998
0	s4	r5	CT	TGFβ1	pSMAD3/GAPDH	fibroblast	1.53087
0	s4	r6	CT	TGFβ1	pSMAD3/GAPDH	fibroblast	NA
30	s1	r1	proband	TGFβ1	pSMAD3/GAPDH	fibroblast	11.7064
30	s1	r2	proband	TGFβ1	pSMAD3/GAPDH	fibroblast	13.2624
30	s1	r3	proband	TGFβ1	pSMAD3/GAPDH	fibroblast	10.5903
30	s1	r4	proband	TGFβ1	pSMAD3/GAPDH	fibroblast	4.68045
30	s1	r5	proband	TGFβ1	pSMAD3/GAPDH	fibroblast	2.72404
30	s1	r6	proband	TGFβ1	pSMAD3/GAPDH	fibroblast	8.54149
30	s2	r1	CT	TGFβ1	pSMAD3/GAPDH	fibroblast	11.0913
30	s2	r2	CT	TGFβ1	pSMAD3/GAPDH	fibroblast	26.5558
30	s2	r3	CT	TGFβ1	pSMAD3/GAPDH	fibroblast	36.7233
30	s2	r4	CT	TGFβ1	pSMAD3/GAPDH	fibroblast	26.4785
30	s2	r5	CT	TGFβ1	pSMAD3/GAPDH	fibroblast	67.7355
30	s2	r6	CT	TGFβ1	pSMAD3/GAPDH	fibroblast	NA
30	s3	r1	CT	TGFβ1	pSMAD3/GAPDH	fibroblast	43.544
30	s3	r2	CT	TGFβ1	pSMAD3/GAPDH	fibroblast	10.1871
30	s3	r3	CT	TGFβ1	pSMAD3/GAPDH	fibroblast	13.3585
30	s3	r4	CT	TGFβ1	pSMAD3/GAPDH	fibroblast	6.89875
30	s3	r5	CT	TGFβ1	pSMAD3/GAPDH	fibroblast	21.291
30	s3	r6	CT	TGFβ1	pSMAD3/GAPDH	fibroblast	NA
30	s4	r1	CT	TGFβ1	pSMAD3/GAPDH	fibroblast	31.1788
30	s4	r2	CT	TGFβ1	pSMAD3/GAPDH	fibroblast	9.05813
30	s4	r3	CT	TGFβ1	pSMAD3/GAPDH	fibroblast	6.39383
30	s4	r4	CT	TGFβ1	pSMAD3/GAPDH	fibroblast	7.3375
30	s4	r5	CT	TGFβ1	pSMAD3/GAPDH	fibroblast	20.477
30	s4	r6	CT	TGFβ1	pSMAD3/GAPDH	fibroblast	NA
60	s1	r1	proband	TGFβ1	pSMAD3/GAPDH	fibroblast	10.1143
60	s1	r2	proband	TGFβ1	pSMAD3/GAPDH	fibroblast	9.89617
60	s1	r3	proband	TGFβ1	pSMAD3/GAPDH	fibroblast	10.4103
60	s1	r4	proband	TGFβ1	pSMAD3/GAPDH	fibroblast	3.62106
60	s1	r5	proband	TGFβ1	pSMAD3/GAPDH	fibroblast	3.81835
60	s1	r6	proband	TGFβ1	pSMAD3/GAPDH	fibroblast	7.23694
60	s2	r1	CT	TGFβ1	pSMAD3/GAPDH	fibroblast	23.4186
60	s2	r2	CT	TGFβ1	pSMAD3/GAPDH	fibroblast	63.2199
60	s2	r3	CT	TGFβ1	pSMAD3/GAPDH	fibroblast	37.4023
60	s2	r4	CT	TGFβ1	pSMAD3/GAPDH	fibroblast	17.088
60	s2	r5	CT	TGFβ1	pSMAD3/GAPDH	fibroblast	38.1758
60	s2	r6	CT	TGFβ1	pSMAD3/GAPDH	fibroblast	NA
60	s3	r1	CT	TGFβ1	pSMAD3/GAPDH	fibroblast	34.1456
60	s3	r2	CT	TGFβ1	pSMAD3/GAPDH	fibroblast	9.96428
60	s3	r3	CT	TGFβ1	pSMAD3/GAPDH	fibroblast	12.3563
60	s3	r4	CT	TGFβ1	pSMAD3/GAPDH	fibroblast	7.62773
60	s3	r5	CT	TGFβ1	pSMAD3/GAPDH	fibroblast	11.2493
60	s3	r6	CT	TGFβ1	pSMAD3/GAPDH	fibroblast	NA
60	s4	r1	CT	TGFβ1	pSMAD3/GAPDH	fibroblast	30.3417
60	s4	r2	CT	TGFβ1	pSMAD3/GAPDH	fibroblast	7.87017
60	s4	r3	CT	TGFβ1	pSMAD3/GAPDH	fibroblast	7.19867
60	s4	r4	CT	TGFβ1	pSMAD3/GAPDH	fibroblast	4.82058
60	s4	r5	CT	TGFβ1	pSMAD3/GAPDH	fibroblast	20.8077
60	s4	r6	CT	TGFβ1	pSMAD3/GAPDH	fibroblast	NA
0	s1	r1	proband	BMP2	pSMAD1/5/GAPDH	fibroblast	1
0	s1	r2	proband	BMP2	pSMAD1/5/GAPDH	fibroblast	1
0	s1	r3	proband	BMP2	pSMAD1/5/GAPDH	fibroblast	1
0	s2	r1	CT	BMP2	pSMAD1/5/GAPDH	fibroblast	1
0	s2	r2	CT	BMP2	pSMAD1/5/GAPDH	fibroblast	1
0	s2	r3	CT	BMP2	pSMAD1/5/GAPDH	fibroblast	1
0	s3	r1	CT	BMP2	pSMAD1/5/GAPDH	fibroblast	1
0	s3	r2	CT	BMP2	pSMAD1/5/GAPDH	fibroblast	1
0	s3	r3	CT	BMP2	pSMAD1/5/GAPDH	fibroblast	1
0	s4	r1	CT	BMP2	pSMAD1/5/GAPDH	fibroblast	1
0	s4	r2	CT	BMP2	pSMAD1/5/GAPDH	fibroblast	1
0	s4	r3	CT	BMP2	pSMAD1/5/GAPDH	fibroblast	1
30	s1	r1	proband	BMP2	pSMAD1/5/GAPDH	fibroblast	15.3855
30	s1	r2	proband	BMP2	pSMAD1/5/GAPDH	fibroblast	2.03792
30	s1	r3	proband	BMP2	pSMAD1/5/GAPDH	fibroblast	6.48952
30	s2	r1	CT	BMP2	pSMAD1/5/GAPDH	fibroblast	4.76105
30	s2	r2	CT	BMP2	pSMAD1/5/GAPDH	fibroblast	4.96052
30	s2	r3	CT	BMP2	pSMAD1/5/GAPDH	fibroblast	15.1974
30	s3	r1	CT	BMP2	pSMAD1/5/GAPDH	fibroblast	11.1872
30	s3	r2	CT	BMP2	pSMAD1/5/GAPDH	fibroblast	5.29819
30	s3	r3	CT	BMP2	pSMAD1/5/GAPDH	fibroblast	16.058
30	s4	r1	CT	BMP2	pSMAD1/5/GAPDH	fibroblast	13.5699
30	s4	r2	CT	BMP2	pSMAD1/5/GAPDH	fibroblast	6.01029
30	s4	r3	CT	BMP2	pSMAD1/5/GAPDH	fibroblast	3.87194
60	s1	r1	proband	BMP2	pSMAD1/5/GAPDH	fibroblast	13.4985
60	s1	r2	proband	BMP2	pSMAD1/5/GAPDH	fibroblast	1.97873
60	s1	r3	proband	BMP2	pSMAD1/5/GAPDH	fibroblast	4.2144
60	s2	r1	CT	BMP2	pSMAD1/5/GAPDH	fibroblast	6.53596
60	s2	r2	CT	BMP2	pSMAD1/5/GAPDH	fibroblast	3.52958
60	s2	r3	CT	BMP2	pSMAD1/5/GAPDH	fibroblast	11.136
60	s3	r1	CT	BMP2	pSMAD1/5/GAPDH	fibroblast	12.7905
60	s3	r2	CT	BMP2	pSMAD1/5/GAPDH	fibroblast	3.55053
60	s3	r3	CT	BMP2	pSMAD1/5/GAPDH	fibroblast	18.676
60	s4	r1	CT	BMP2	pSMAD1/5/GAPDH	fibroblast	NA
60	s4	r2	CT	BMP2	pSMAD1/5/GAPDH	fibroblast	3.35043
60	s4	r3	CT	BMP2	pSMAD1/5/GAPDH	fibroblast	4.54249

## Sheet: Figure 6b
Figure 6b. Alizarin Red staining
time (week)	reading	replicate	samples	status	cell type	value
0	r1	rb1	s1	proband	fibroblast	0.009125
0	r2	rb1	s1	proband	fibroblast	0.010625
0	r1	rb2	s1	proband	fibroblast	0.012725
0	r2	rb2	s1	proband	fibroblast	0.014325
0	r1	rb3	s1	proband	fibroblast	0.011125
0	r2	rb3	s1	proband	fibroblast	0.014925
0	r1	rb1	s2	CT	fibroblast	0.013125
0	r2	rb1	s2	CT	fibroblast	0.011625
0	r1	rb2	s2	CT	fibroblast	0.012425
0	r2	rb2	s2	CT	fibroblast	0.013125
0	r1	rb3	s2	CT	fibroblast	0.011425
0	r2	rb3	s2	CT	fibroblast	0.013325
0	r1	rb1	s3	CT	fibroblast	0.013425
0	r2	rb1	s3	CT	fibroblast	0.015825
0	r1	rb2	s3	CT	fibroblast	0.017525
0	r2	rb2	s3	CT	fibroblast	0.014325
0	r1	rb3	s3	CT	fibroblast	0.016925
0	r2	rb3	s3	CT	fibroblast	0.017625
0	r1	rb1	s4	CT	fibroblast	0.010225
0	r2	rb1	s4	CT	fibroblast	0.012125
0	r1	rb2	s4	CT	fibroblast	0.016025
0	r2	rb2	s4	CT	fibroblast	0.009125
0	r1	rb3	s4	CT	fibroblast	0.015525
0	r2	rb3	s4	CT	fibroblast	0.016425
1	r1	rb1	s1	proband	fibroblast	1.15412
1	r2	rb1	s1	proband	fibroblast	1.08793
1	r1	rb2	s1	proband	fibroblast	0.944925
1	r2	rb2	s1	proband	fibroblast	1.12213
1	r1	rb3	s1	proband	fibroblast	1.10133
1	r2	rb3	s1	proband	fibroblast	0.965225
1	r1	rb1	s2	CT	fibroblast	1.18492
1	r2	rb1	s2	CT	fibroblast	1.39282
1	r1	rb2	s2	CT	fibroblast	0.994725
1	r2	rb2	s2	CT	fibroblast	1.23943
1	r1	rb3	s2	CT	fibroblast	1.35252
1	r2	rb3	s2	CT	fibroblast	0.978225
1	r1	rb1	s3	CT	fibroblast	1.33812
1	r2	rb1	s3	CT	fibroblast	1.45133
1	r1	rb2	s3	CT	fibroblast	1.40023
1	r2	rb2	s3	CT	fibroblast	1.41992
1	r1	rb3	s3	CT	fibroblast	1.45833
1	r2	rb3	s3	CT	fibroblast	1.38842
1	r1	rb1	s4	CT	fibroblast	1.09553
1	r2	rb1	s4	CT	fibroblast	1.06582
1	r1	rb2	s4	CT	fibroblast	1.16533
1	r2	rb2	s4	CT	fibroblast	1.04662
1	r1	rb3	s4	CT	fibroblast	1.15043
1	r2	rb3	s4	CT	fibroblast	1.14243
2	r1	rb1	s1	proband	fibroblast	0.027075
2	r2	rb1	s1	proband	fibroblast	0.025075
2	r1	rb2	s1	proband	fibroblast	0.038175
2	r2	rb2	s1	proband	fibroblast	0.022675
2	r1	rb3	s1	proband	fibroblast	0.031675
2	r2	rb3	s1	proband	fibroblast	0.031375
2	r1	rb1	s2	CT	fibroblast	0.009975
2	r2	rb1	s2	CT	fibroblast	0.009775
2	r1	rb2	s2	CT	fibroblast	0.011575
2	r2	rb2	s2	CT	fibroblast	0.010075
2	r1	rb3	s2	CT	fibroblast	0.011375
2	r2	rb3	s2	CT	fibroblast	0.010075
2	r1	rb1	s3	CT	fibroblast	0.032875
2	r2	rb1	s3	CT	fibroblast	0.032775
2	r1	rb2	s3	CT	fibroblast	0.027075
2	r2	rb2	s3	CT	fibroblast	0.024675
2	r1	rb3	s3	CT	fibroblast	0.026175
2	r2	rb3	s3	CT	fibroblast	0.027375
2	r1	rb1	s4	CT	fibroblast	0.009975
2	r2	rb1	s4	CT	fibroblast	0.007275
2	r1	rb2	s4	CT	fibroblast	0.010875
2	r2	rb2	s4	CT	fibroblast	0.007275
2	r1	rb3	s4	CT	fibroblast	0.025175
2	r2	rb3	s4	CT	fibroblast	0.024575
3	r1	rb1	s1	proband	fibroblast	2.85188
3	r2	rb1	s1	proband	fibroblast	2.59778
3	r1	rb2	s1	proband	fibroblast	2.95528
3	r2	rb2	s1	proband	fibroblast	2.96788
3	r1	rb3	s1	proband	fibroblast	3.08647
3	r2	rb3	s1	proband	fibroblast	3.08428
3	r1	rb1	s2	CT	fibroblast	1.88187
3	r2	rb1	s2	CT	fibroblast	2.08047
3	r1	rb2	s2	CT	fibroblast	1.90608
3	r2	rb2	s2	CT	fibroblast	1.92468
3	r1	rb3	s2	CT	fibroblast	1.46227
3	r2	rb3	s2	CT	fibroblast	1.44398
3	r1	rb1	s3	CT	fibroblast	2.67648
3	r2	rb1	s3	CT	fibroblast	2.57428
3	r1	rb2	s3	CT	fibroblast	2.43048
3	r2	rb2	s3	CT	fibroblast	2.40538
3	r1	rb3	s3	CT	fibroblast	2.54988
3	r2	rb3	s3	CT	fibroblast	2.54627
3	r1	rb1	s4	CT	fibroblast	1.36368
3	r2	rb1	s4	CT	fibroblast	1.36998
3	r1	rb2	s4	CT	fibroblast	1.45297
3	r2	rb2	s4	CT	fibroblast	1.46237
3	r1	rb3	s4	CT	fibroblast	1.35677
3	r2	rb3	s4	CT	fibroblast	1.35167
4	r1	rb1	s1	proband	fibroblast	3.69328
4	r2	rb1	s1	proband	fibroblast	3.30548
4	r1	rb2	s1	proband	fibroblast	3.75708
4	r2	rb2	s1	proband	fibroblast	3.58098
4	r1	rb3	s1	proband	fibroblast	3.75417
4	r2	rb3	s1	proband	fibroblast	3.09288
4	r1	rb1	s2	CT	fibroblast	3.07367
4	r2	rb1	s2	CT	fibroblast	3.28277
4	r1	rb2	s2	CT	fibroblast	3.19028
4	r2	rb2	s2	CT	fibroblast	3.08658
4	r1	rb3	s2	CT	fibroblast	3.02857
4	r2	rb3	s2	CT	fibroblast	3.93808
4	r1	rb1	s3	CT	fibroblast	3.63048
4	r2	rb1	s3	CT	fibroblast	3.69167
4	r1	rb2	s3	CT	fibroblast	3.62917
4	r2	rb2	s3	CT	fibroblast	3.57918
4	r1	rb3	s3	CT	fibroblast	3.57288
4	r2	rb3	s3	CT	fibroblast	3.12568
4	r1	rb1	s4	CT	fibroblast	2.94048
4	r2	rb1	s4	CT	fibroblast	2.88477
4	r1	rb2	s4	CT	fibroblast	2.75178
4	r2	rb2	s4	CT	fibroblast	3.07168
4	r1	rb3	s4	CT	fibroblast	2.94718
4	r2	rb3	s4	CT	fibroblast	NA
5	r1	rb1	s1	proband	fibroblast	3.84062
5	r2	rb1	s1	proband	fibroblast	3.69882
5	r1	rb2	s1	proband	fibroblast	3.94162
5	r2	rb2	s1	proband	fibroblast	3.58703
5	r1	rb3	s1	proband	fibroblast	3.76613
5	r2	rb3	s1	proband	fibroblast	3.63772
5	r1	rb1	s2	CT	fibroblast	3.69413
5	r2	rb1	s2	CT	fibroblast	3.84752
5	r1	rb2	s2	CT	fibroblast	3.69903
5	r2	rb2	s2	CT	fibroblast	3.69803
5	r1	rb3	s2	CT	fibroblast	3.64253
5	r2	rb3	s2	CT	fibroblast	3.76112
5	r1	rb1	s3	CT	fibroblast	3.76062
5	r2	rb1	s3	CT	fibroblast	3.94273
5	r1	rb2	s3	CT	fibroblast	3.84773
5	r2	rb2	s3	CT	fibroblast	3.76423
5	r1	rb3	s3	CT	fibroblast	NA
5	r2	rb3	s3	CT	fibroblast	3.69332
5	r1	rb1	s4	CT	fibroblast	3.46063
5	r2	rb1	s4	CT	fibroblast	3.59323
5	r1	rb2	s4	CT	fibroblast	3.54423
5	r2	rb2	s4	CT	fibroblast	3.54633
5	r1	rb3	s4	CT	fibroblast	3.59093
5	r2	rb3	s4	CT	fibroblast	3.59373

## Sheet: Figure 6d
Figure 6d. RT-qPCR
time (hour)	samples	status	gene	cell type	CT value
0	s1	proband	GLI1	fibroblast	28.74
0	s1	proband	GLI1	fibroblast	27.1825
0	s1	proband	GLI1	fibroblast	26.474
0	s1	proband	TBP	fibroblast	25.4465
0	s1	proband	TBP	fibroblast	25.1886
0	s1	proband	TBP	fibroblast	25.2347
0	s2	CT	GLI1	fibroblast	29.6752
0	s2	CT	GLI1	fibroblast	29.9775
0	s2	CT	GLI1	fibroblast	30.5486
0	s2	CT	TBP	fibroblast	25.42
0	s2	CT	TBP	fibroblast	24.6254
0	s2	CT	TBP	fibroblast	25.1633
48	s1	proband	GLI1	fibroblast	28.3985
48	s1	proband	GLI1	fibroblast	28.4468
48	s1	proband	GLI1	fibroblast	28.9309
48	s1	proband	TBP	fibroblast	25.8015
48	s1	proband	TBP	fibroblast	25.9226
48	s1	proband	TBP	fibroblast	25.8571
48	s2	CT	GLI1	fibroblast	31.3647
48	s2	CT	GLI1	fibroblast	32.1112
48	s2	CT	GLI1	fibroblast	31.3169
48	s2	CT	TBP	fibroblast	25.3992
48	s2	CT	TBP	fibroblast	25.8362
48	s2	CT	TBP	fibroblast	25.5635

## Sheet: Figure 6e
Figure 6e. Alizarin Red staining
time (week)	samples	status	cell type	value
1	s1	proband	fibroblast	0.633646
1	s1	proband	fibroblast	0.897875
1	s1	proband	fibroblast	0.902542
1	s2	CT	fibroblast	0.978213
1	s2	CT	fibroblast	0.964647
1	s2	CT	fibroblast	0.985881
1	s3	CT	fibroblast	0.619842
1	s3	CT	fibroblast	0.57001
1	s3	CT	fibroblast	0.522758
1	s4	CT	fibroblast	0.9347
1	s4	CT	fibroblast	0.822199
1	s4	CT	fibroblast	0.912984
2	s1	proband	fibroblast	0.913231
2	s1	proband	fibroblast	0.921837
2	s1	proband	fibroblast	NA
2	s2	CT	fibroblast	0.905929
2	s2	CT	fibroblast	0.900182
2	s2	CT	fibroblast	0.891815
2	s3	CT	fibroblast	0.9008
2	s3	CT	fibroblast	0.892587
2	s3	CT	fibroblast	0.892713
2	s4	CT	fibroblast	NA
2	s4	CT	fibroblast	NA
2	s4	CT	fibroblast	NA
3	s1	proband	fibroblast	0.86208
3	s1	proband	fibroblast	0.907699
3	s1	proband	fibroblast	0.853564
3	s2	CT	fibroblast	0.857174
3	s2	CT	fibroblast	0.896026
3	s2	CT	fibroblast	0.890262
3	s3	CT	fibroblast	0.890733
3	s3	CT	fibroblast	0.932317
3	s3	CT	fibroblast	0.910547
3	s4	CT	fibroblast	0.929103
3	s4	CT	fibroblast	0.895485
3	s4	CT	fibroblast	0.883389

## Sheet: Figure S7b
Figure S7b. Luciferase reporter assay
samples	replicate	status	stimulus	concentration (nM)	cell type	RLU value
s1	r1	ARHGAP36	BMP2	0	NIH/3T3	0.308995
s1	r2	ARHGAP36	BMP2	0	NIH/3T3	0.258782
s1	r3	ARHGAP36	BMP2	0	NIH/3T3	0.303864
s1	r1	Igsf1	BMP2	0	NIH/3T3	0.761765
s1	r2	Igsf1	BMP2	0	NIH/3T3	0.219566
s1	r3	Igsf1	BMP2	0	NIH/3T3	0.139126
s1	r1	Control	BMP2	0	NIH/3T3	1
s1	r2	Control	BMP2	0	NIH/3T3	1
s1	r3	Control	BMP2	0	NIH/3T3	1
s1	r1	ARHGAP36	BMP2	1	NIH/3T3	2.65575
s1	r2	ARHGAP36	BMP2	1	NIH/3T3	1.30467
s1	r3	ARHGAP36	BMP2	1	NIH/3T3	2.5546
s1	r1	Igsf1	BMP2	1	NIH/3T3	3.57348
s1	r2	Igsf1	BMP2	1	NIH/3T3	0.81731
s1	r3	Igsf1	BMP2	1	NIH/3T3	0.0867328
s1	r1	Control	BMP2	1	NIH/3T3	4.08302
s1	r2	Control	BMP2	1	NIH/3T3	3.9767
s1	r3	Control	BMP2	1	NIH/3T3	0.100433
s1	r1	ARHGAP36	BMP2	5	NIH/3T3	3.33145
s1	r2	ARHGAP36	BMP2	5	NIH/3T3	1.39198
s1	r3	ARHGAP36	BMP2	5	NIH/3T3	2.43062
s1	r1	Igsf1	BMP2	5	NIH/3T3	5.33782
s1	r2	Igsf1	BMP2	5	NIH/3T3	0.97909
s1	r3	Igsf1	BMP2	5	NIH/3T3	1.24097
s1	r1	Control	BMP2	5	NIH/3T3	6.32815
s1	r2	Control	BMP2	5	NIH/3T3	4.95595
s1	r3	Control	BMP2	5	NIH/3T3	7.84863
s1	r1	ARHGAP36	BMP2	0	C2C12	0.880428
s1	r2	ARHGAP36	BMP2	0	C2C12	0.631208
s1	r3	ARHGAP36	BMP2	0	C2C12	1.12762
s1	r4	ARHGAP36	BMP2	0	C2C12	0.348789
s1	r1	Igsf1	BMP2	0	C2C12	0.791274
s1	r2	Igsf1	BMP2	0	C2C12	1.5465
s1	r3	Igsf1	BMP2	0	C2C12	1.49939
s1	r4	Igsf1	BMP2	0	C2C12	0.368616
s1	r1	Control	BMP2	0	C2C12	1
s1	r2	Control	BMP2	0	C2C12	1
s1	r3	Control	BMP2	0	C2C12	1
s1	r4	Control	BMP2	0	C2C12	1
s1	r1	ARHGAP36	BMP2	1	C2C12	1.08799
s1	r2	ARHGAP36	BMP2	1	C2C12	3.03288
s1	r3	ARHGAP36	BMP2	1	C2C12	12.6812
s1	r4	ARHGAP36	BMP2	1	C2C12	NA
s1	r1	Igsf1	BMP2	1	C2C12	1.3366
s1	r2	Igsf1	BMP2	1	C2C12	5.21377
s1	r3	Igsf1	BMP2	1	C2C12	12.2493
s1	r4	Igsf1	BMP2	1	C2C12	NA
s1	r1	Control	BMP2	1	C2C12	2.03586
s1	r2	Control	BMP2	1	C2C12	4.88327
s1	r3	Control	BMP2	1	C2C12	12.1183
s1	r4	Control	BMP2	1	C2C12	NA
s1	r1	ARHGAP36	BMP2	5	C2C12	19.7718
s1	r2	ARHGAP36	BMP2	5	C2C12	28.932
s1	r3	ARHGAP36	BMP2	5	C2C12	28.7402
s1	r4	ARHGAP36	BMP2	5	C2C12	NA
s1	r1	Igsf1	BMP2	5	C2C12	38.2067
s1	r2	Igsf1	BMP2	5	C2C12	43.566
s1	r3	Igsf1	BMP2	5	C2C12	16.794
s1	r4	Igsf1	BMP2	5	C2C12	NA
s1	r1	Control	BMP2	5	C2C12	46.3033
s1	r2	Control	BMP2	5	C2C12	50.6155
s1	r3	Control	BMP2	5	C2C12	64.0701
s1	r4	Control	BMP2	5	C2C12	NA

## Sheet: Figure S8e
Figure S8e. Western blot
time (min)	samples	status	protein	cell type	value
0	s1	proband	pTAK	fibroblast	1.08523
0	s1	proband	pTAK	fibroblast	0.90833
0	s1	proband	pTAK	fibroblast	1.16101
0	s2	CT	pTAK	fibroblast	2.76305
0	s2	CT	pTAK	fibroblast	0.885961
0	s2	CT	pTAK	fibroblast	1.02966
0	s3	CT	pTAK	fibroblast	1.08523
0	s3	CT	pTAK	fibroblast	0.90833
0	s3	CT	pTAK	fibroblast	1.16101
0	s4	CT	pTAK	fibroblast	1.06814
0	s4	CT	pTAK	fibroblast	0.658113
0	s4	CT	pTAK	fibroblast	3.35373
0	s1	proband	p38	fibroblast	1.11264
0	s1	proband	p38	fibroblast	1.36828
0	s1	proband	p38	fibroblast	1.53207
0	s2	CT	p38	fibroblast	0.45122
0	s2	CT	p38	fibroblast	0.197023
0	s2	CT	p38	fibroblast	0.0332342
0	s3	CT	p38	fibroblast	0.324918
0	s3	CT	p38	fibroblast	0.186754
0	s3	CT	p38	fibroblast	0.295057
0	s4	CT	p38	fibroblast	1.59164
0	s4	CT	p38	fibroblast	0.0647827
0	s4	CT	p38	fibroblast	0.351919
30	s1	proband	pTAK	fibroblast	1.34163
30	s1	proband	pTAK	fibroblast	0.488486
30	s1	proband	pTAK	fibroblast	1.32559
30	s2	CT	pTAK	fibroblast	1.16402
30	s2	CT	pTAK	fibroblast	1.02265
30	s2	CT	pTAK	fibroblast	0.979377
30	s3	CT	pTAK	fibroblast	1.34163
30	s3	CT	pTAK	fibroblast	0.488486
30	s3	CT	pTAK	fibroblast	1.32559
30	s4	CT	pTAK	fibroblast	1.00233
30	s4	CT	pTAK	fibroblast	0.651283
30	s4	CT	pTAK	fibroblast	1.60473
30	s1	proband	p38	fibroblast	1.09572
30	s1	proband	p38	fibroblast	1.21383
30	s1	proband	p38	fibroblast	1.67576
30	s2	CT	p38	fibroblast	0.404118
30	s2	CT	p38	fibroblast	0.451256
30	s2	CT	p38	fibroblast	0.140299
30	s3	CT	p38	fibroblast	0.25503
30	s3	CT	p38	fibroblast	0.141853
30	s3	CT	p38	fibroblast	0.577822
30	s4	CT	p38	fibroblast	1.1735
30	s4	CT	p38	fibroblast	0.0797297
30	s4	CT	p38	fibroblast	0.0810188
60	s1	proband	pTAK	fibroblast	1.34928
60	s1	proband	pTAK	fibroblast	0.435834
60	s1	proband	pTAK	fibroblast	1.31103
60	s2	CT	pTAK	fibroblast	1.26877
60	s2	CT	pTAK	fibroblast	1.03052
60	s2	CT	pTAK	fibroblast	1.03551
60	s3	CT	pTAK	fibroblast	1.34928
60	s3	CT	pTAK	fibroblast	0.435834
60	s3	CT	pTAK	fibroblast	1.31103
60	s4	CT	pTAK	fibroblast	0.631235
60	s4	CT	pTAK	fibroblast	0.387154
60	s4	CT	pTAK	fibroblast	1.00597
60	s1	proband	p38	fibroblast	1.71224
60	s1	proband	p38	fibroblast	0.871007
60	s1	proband	p38	fibroblast	2.83288
60	s2	CT	p38	fibroblast	0.824119
60	s2	CT	p38	fibroblast	0.672788
60	s2	CT	p38	fibroblast	0.0862551
60	s3	CT	p38	fibroblast	0.931121
60	s3	CT	p38	fibroblast	0.389733
60	s3	CT	p38	fibroblast	0.254936
60	s4	CT	p38	fibroblast	0.108977
60	s4	CT	p38	fibroblast	0.0694226
60	s4	CT	p38	fibroblast	0.0599653

## Sheet: Figure S9d
Figure S9d. Western blot
time (day)	samples	status	protein	cell type	value
1	s1	ARHGAP36	COL1A1	MSC	3.06747
4	s1	ARHGAP36	COL1A1	MSC	1.39662
7	s1	ARHGAP36	COL1A1	MSC	1.18232
1	s2	GFP	COL1A1	MSC	0.491825
4	s2	GFP	COL1A1	MSC	1.02031
7	s2	GFP	COL1A1	MSC	0.509392
1	s1	ARHGAP36	RUNX2	MSC	2.28669
4	s1	ARHGAP36	RUNX2	MSC	2.44729
7	s1	ARHGAP36	RUNX2	MSC	0.965223
1	s2	GFP	RUNX2	MSC	0.659261
4	s2	GFP	RUNX2	MSC	1.29985
7	s2	GFP	RUNX2	MSC	0.971247

## Sheet: Figure S9e
Figure S9e. Western blot
time (day)	samples	status	protein	cell type	value
1	s1	ARHGAP36	COL1A1	Chondrocyte	2.75952
4	s1	ARHGAP36	COL1A1	Chondrocyte	1.86071
7	s1	ARHGAP36	COL1A1	Chondrocyte	1.24011
1	s2	GFP	COL1A1	Chondrocyte	0
4	s2	GFP	COL1A1	Chondrocyte	0
7	s2	GFP	COL1A1	Chondrocyte	0.951087
1	s1	ARHGAP36	RUNX2	Chondrocyte	3.87213
4	s1	ARHGAP36	RUNX2	Chondrocyte	1.6198
7	s1	ARHGAP36	RUNX2	Chondrocyte	0.864827
1	s2	GFP	RUNX2	Chondrocyte	0
4	s2	GFP	RUNX2	Chondrocyte	0
7	s2	GFP	RUNX2	Chondrocyte	0.9556
